# Supplementary material for: Clinical Considerations and Outcomes for Spine Surgery Patients with a History of Transplant: A Systematic Scoping Review Protocol
Source: Methods Protoc. 2022 Jun 5;5(3):47. doi: 10.3390/mps5030047 (PMC9229861; doi:10.3390/mps5030047)
Supplement: Supplementary file 1 [file mps-05-00047-s001.zip]

Archive with 1 entries (1 files):
- mps-1644958-supplementary.pdf
